# Supplementary material for: Emergence of a Novel Dengue Virus Serotype-2 Genotype IV Lineage III Strain and Displacement of Dengue Virus Serotype-1 in Central India (2019–2023)
Source: Viruses. 2025 Jan 23;17(2):144. doi: 10.3390/v17020144 (PMC11861835; doi:10.3390/v17020144)
Supplement: Supplementary file 1 [file viruses-17-00144-s001.zip]

Archive with 1 entries (1 files):
- viruses-3371596-supplementary.pdf
